# Supplementary material for: The Role and Mechanism of Erythrocyte Invasion by Francisella tularensis
Source: Front Cell Infect Microbiol. 2017 May 9;7:173. doi: 10.3389/fcimb.2017.00173 (PMC5423315; doi:10.3389/fcimb.2017.00173)
Supplement: Supplementary file 1 [file Table1.xlsx]

## Sheet: Sheet1
Table S1. A list of F. tularensis LVS genes with significantly altered expression in the presence of human erythrocytes.
	Significance cutoff: p < 0.10
Locus Tag	Product Name	Protein_Id	Fold Change	log2FoldChange	Adjusted p-value
FTL_0179	Acyltransferase	CAJ78620.1	1.818 up	0.862284	7.72567e-07
FTL_1526	cell division protein	CAJ79965.1	1.641 up	0.714567	4.99708e-05
FTL_0129	2-isopropylmalate synthase	CAJ78570.1	1.619 up	0.694981	1.12884e-07
FTL_1809	translation initiation factor IF-2	CAJ80248.1	1.553 up	0.635058	0.000270621
FTL_1139	3-oxoacyl-(acyl-carrier-protein) reductase	CAJ79578.1	1.546 up	0.628572	1.12884e-07
FTL_1864	conserved hypothetical protein	CAJ80303.1	1.545 up	0.62794	0.000168393
FTL_0334	TolB protein precursor	CAJ78774.1	1.53 up	0.613609	8.43011e-05
FTL_R0004	tRNA-Ile	NA	1.47 up	0.555981	0.00135293
FTL_1228	conserved hypothetical protein	CAJ79667.1	1.468 up	0.553939	0.00127712
FTL_0885	phoH-like protein	CAJ79324.1	1.462 up	0.547858	0.000265209
FTL_R0017	tRNA-Ile	NA	1.46 up	0.546153	0.00161651
FTL_R0029	tRNA-Ile	NA	1.441 up	0.526908	0.00140031
FTL_1229	ABC transporter ATP-binding protein	CAJ79668.1	1.434 up	0.519975	0.00251071
FTL_0261	DNA-directed RNA polymerase alpha subunit	CAJ78702.1	1.428 up	0.513622	0.00611931
FTL_1684	Adenine-specific methylase HemK family	CAJ80123.1	1.424 up	0.509531	0.000655903
FTL_0893	ATP-dependent Clp protease subunit X	CAJ79332.1	1.421 up	0.506558	0.0078536
FTL_0250	30S ribosomal protein S8	CAJ78691.1	1.405 up	0.490732	0.00198438
FTL_0076	riboflavin biosynthesis protein ribA/GTP-cyclohydrolase II	CAJ78517.1	1.404 up	0.489344	0.00161629
FTL_0234	elongation factor G (EF-G)	CAJ78675.1	1.399 up	0.484864	0.00193845
FTL_1721	peptide chain release factor 1	CAJ80160.1	1.398 up	0.483586	0.000823775
FTL_0964	ATP-dependent protease ATP-binding subunit	CAJ79403.1	1.383 up	0.467301	0.0027636
FTL_0413	UDP-N-acetylglucosamine 1-carboxyvinyltransferase	CAJ78853.1	1.373 up	0.457376	0.00219486
FTL_1596	Peptidyl-prolyl cis-trans isomerase (PPIase)	CAJ80035.1	1.372 up	0.455914	0.0111609
FTL_1964	anthranilate synthase component II pseudogene	NA	1.367 up	0.451458	0.0145105
FTL_0707	glycosyl transferase family 8 protein	CAJ79146.1	1.365 up	0.448537	0.00127712
FTL_0178	Inner-membrane protein	CAJ78619.1	1.364 up	0.447739	0.000843341
FTL_0226	uridylate kinase	CAJ78667.1	1.36 up	0.443623	0.0134843
FTL_0915	acetolactate synthase small subunit	CAJ79354.1	1.359 up	0.442609	0.0101244
FTL_0214	L-lactate dehydrogenase	CAJ78655.1	1.357 up	0.440769	0.0042885
FTL_1776	hypothetical membrane protein	CAJ80215.1	1.353 up	0.436263	0.00388453
FTL_0679	polyamine transporter subunit I ABC transporter membrane protein	CAJ79118.1	1.352 up	0.43529	0.0408537
FTL_1966	anthranilate synthase component I	CAJ80405.1	1.351 up	0.434171	0.0009961
FTL_1663	Deoxyribose-phosphate aldolase	CAJ80102.1	1.349 up	0.431579	0.0057193
FTL_0132	phosphoenolpyruvate synthase/pyruvate phosphate dikinase	CAJ78573.1	1.348 up	0.430645	0.000972467
FTL_0249	30S ribosomal protein S14	CAJ78690.1	1.345 up	0.42737	0.00134743
FTL_1184	macrophage growth locus subunit B	CAJ79623.1	1.344 up	0.426066	0.0320639
FTL_0426	DNA topoisomerase I	CAJ78866.1	1.341 up	0.423325	0.00463678
FTL_0141	CrcB family protein	CAJ78582.1	1.339 up	0.421507	0.0228632
FTL_1116	ATP-dependent DNA helicase	CAJ79555.1	1.338 up	0.420516	0.0262456
FTL_1720	modification methylase	CAJ80159.1	1.337 up	0.4194	0.0264847
FTL_1882	Potassium-transporting ATPase B chain	CAJ80321.1	1.335 up	0.417196	0.0129254
FTL_R0009	tRNA-Glu	NA	1.333 up	0.414565	0.00513972
FTL_0267	Chaperone Hsp90 heat shock protein HtpG	CAJ78708.1	1.333 up	0.414412	0.00937217
FTL_0225	protein chain elongation factor EF-Ts	CAJ78666.1	1.33 up	0.411163	0.00838094
FTL_1031	hypothetical protein	CAJ79470.1	1.329 up	0.410585	0.0345182
FTL_0884	cconserved hypothetical protein UPF0054 family	CAJ79323.1	1.329 up	0.410375	0.0485172
FTL_0798	Type IV pili glycosylation protein	CAJ79237.1	1.326 up	0.407107	0.0302393
FTL_1931	Hypoxanthine-guanine phosphoribosyltransferase	CAJ80370.1	1.325 up	0.406511	0.0026049
FTL_0231	phosphatidylglycerophosphate synthetase	CAJ78672.1	1.325 up	0.406291	0.0316223
FTL_1629	hypothetical membrane protein	CAJ80068.1	1.323 up	0.404093	0.0566598
FTL_1706	lipoprotein releasing system subunit A outer membrane lipoproteins carrier	CAJ80145.1	1.323 up	0.404059	0.0268679
FTL_R0025	tRNA-Cys	NA	1.321 up	0.40147	0.0268679
FTL_0419	Oligopeptidase A	CAJ78859.1	1.321 up	0.401417	0.0026049
FTL_1240	Phospho-2-dehydro-3-deoxyheptonate aldolase	CAJ79679.1	1.32 up	0.401037	0.00483631
FTL_0201	conserved hypothetical protein	CAJ78642.1	1.319 up	0.399537	0.00937217
FTL_R0012	Type IV pili fiber building block protein	CAJ78799.1	1.319 up	0.399147	0.0576467
FTL_1421	haloacid dehalogenase-like hydrolase family protein	CAJ79860.1	1.314 up	0.393773	0.0380427
FTL_R0008	tRNA-Gln	NA	1.309 up	0.388047	0.0386577
FTL_0077	riboflavin synthase alpha subunit3 4-dihydroxy-2-butanone 4-phosphate synthetase	CAJ78518.1	1.306 up	0.385469	0.0641689
FTL_0914	acetolactate synthase	NA	1.306 up	0.384884	0.00557792
FTL_1748	50S ribosomal protein L11	CAJ80187.1	1.306 up	0.384861	0.00548674
FTL_0402	intracellular septation protein A family protein	CAJ78842.1	1.306 up	0.384846	0.00463678
FTL_0072	tRNA (5-methylaminomethyl-2-thiouridylate)-methyltransferase	CAJ78513.1	1.306 up	0.384761	0.0145105
FTL_1360	30S ribosomal protein S21	CAJ79799.1	1.305 up	0.383598	0.00860612
FTL_0383	Mannose-6-phosphate isomerase fragment	CAJ78823.1	1.303 up	0.381405	0.025052
FTL_R0005	tRNA-Ala	NA	1.3 up	0.379005	0.0160166
FTL_1404	50S ribosomal protein L20	CAJ79843.1	1.298 up	0.376322	0.0166229
FTL_1140	malonyl coA-acyl carrier protein transacylase	CAJ79579.1	1.297 up	0.375704	0.0111609
FTL_0251	50S ribosomal protein L6	CAJ78692.1	1.297 up	0.375663	0.0422394
FTL_1030	ribosomal large subunit pseudouridine synthase B	CAJ79469.1	1.295 up	0.373488	0.00554984
FTL_0529	Uracil-DNA glycosylase	CAJ78969.1	1.293 up	0.370253	0.0576467
FTL_0687	HlyD family secretion protein	CAJ79126.1	1.291 up	0.368083	0.0134843
FTL_1375	heat shock protein 15 (HSP15)	CAJ79814.1	1.288 up	0.365336	0.0347786
FTL_1389	Nicotinate-nucleotide pyrophosphorylase	CAJ79828.1	1.287 up	0.364011	0.013096
FTL_1827	NADH dehydrogenase I D subunit	CAJ80266.1	1.284 up	0.360335	0.0454864
FTL_0809	Aldose 1-epimerase (pseudogene)	NA	1.281 up	0.357114	0.0149854
FTL_0100	Carboxypeptidase fragment	CAJ78541.1	1.281 up	0.356729	0.0224693
FTL_0376	conserved hypothetical protein	CAJ78816.1	1.279 up	0.354594	0.0349929
FTL_0452	Nicotinamide-nucleotide adenylyltransferase	CAJ78892.1	1.274 up	0.349546	0.0178725
FTL_0904	SPFH domain band 7 family protein	CAJ79343.1	1.271 up	0.345821	0.01433
FTL_0012	Recombinase A protein	CAJ78453.1	1.266 up	0.340742	0.0145319
FTL_1185	macrophage growth locus subunit A	CAJ79624.1	1.266 up	0.339908	0.0439719
FTL_1799	ATP synthase B chain	CAJ80238.1	1.265 up	0.338928	0.0910617
FTL_0975	Nif3 family protein	CAJ79414.1	1.264 up	0.337511	0.0279092
FTL_0680	polyamine transporter subunit H ABC transporter membrane protein	CAJ79119.1	1.263 up	0.337016	0.0620235
FTL_0044	Transglutaminase-like superfamily domain protein	CAJ78485.1	1.262 up	0.335314	0.0649548
FTL_0463	5'-methylthioadenosineS-adenosylhomocysteine nucleosidase	CAJ78903.1	1.261 up	0.334904	0.0819789
FTL_1694	hypothetical membrane protein	CAJ80133.1	1.259 up	0.331771	0.0762234
FTL_1525	2-C-methyl-D-erythritol 4-phosphate cytidylyltransferase	CAJ79964.1	1.256 up	0.328472	0.0817421
FTL_1672	Transporter AcrB/AcrD/AcrF family	CAJ80111.1	1.255 up	0.328053	0.070247
FTL_1491	Seryl-tRNA synthetase	CAJ79930.1	1.255 up	0.327119	0.0116337
FTL_R0030	tRNA-Ala	NA	1.254 up	0.326573	0.0502017
FTL_1530	glucose kinase pseudogene	NA	1.252 up	0.324309	0.0321114
FTL_1745	50S ribosomal protein L7/L12	CAJ80184.1	1.25 up	0.322228	0.0131148
FTL_R0018	tRNA-Ala	NA	1.25 up	0.322084	0.058629
FTL_0014	Single-strand binding protein	CAJ78455.1	1.249 up	0.321165	0.0257631
FTL_0879	beta-lactamase	CAJ79318.1	1.248 up	0.320192	0.0404364
FTL_0965	ATP-dependent protease proteasome-related peptidase subunit	CAJ79404.1	1.248 up	0.319518	0.0586766
FTL_0892	ATP-dependent Clp protease subunit P	CAJ79331.1	1.247 up	0.31868	0.0533091
FTL_0661	hypothetical lipoprotein	CAJ79100.1	1.246 up	0.31765	0.0171454
FTL_1734	Integrase/recombinase	CAJ80173.1	1.244 up	0.314513	0.0383291
FTL_0520	septum site-determining protein MinC	CAJ78960.1	1.237 up	0.307038	0.0320639
FTL_1800	ATP synthase C chain	CAJ80239.1	1.236 up	0.306118	0.0586766
FTL_1108	cytosol aminopeptidase family protein	CAJ79547.1	1.236 up	0.305769	0.0699937
FTL_0487	maltodextrin phosphorylase	CAJ78927.1	1.236 up	0.305324	0.025052
FTL_1383	glutathione peroxidase	CAJ79822.1	1.231 up	0.299269	0.0439775
FTL_0233	30S ribosomal protein S7	CAJ78674.1	1.23 up	0.298577	0.0677865
FTL_1903	Lysyl-tRNA synthetase	CAJ80342.1	1.229 up	0.297336	0.0343487
FTL_1527	Enolase (2-phosphoglycerate dehydratase)	CAJ79966.1	1.227 up	0.295154	0.0224693
FTL_1284	glutathione synthetase	CAJ79723.1	1.223 up	0.290678	0.0422394
FTL_1105	hypothetical protein	CAJ79544.1	1.22 up	0.287457	0.0868169
FTL_0224	30S ribosomal protein S2	CAJ78665.1	1.218 up	0.284825	0.0342976
FTL_0073	hypothetical membrane protein	CAJ78514.1	1.217 up	0.283922	0.0533091
FTL_0239	50S ribosomal protein L2	CAJ78680.1	1.217 up	0.283168	0.0649548
FTL_1060	D-alanyl-D-alanine carboxypeptidase (Penicillin binding protein) family protein	CAJ79499.1	1.213 up	0.278008	0.0502017
FTL_1873	amino acid transporter	CAJ80312.1	1.212 up	0.277166	0.084141
FTL_1473	DNA excision repair enzyme subunit A	CAJ79912.1	1.211 up	0.276372	0.0880054
FTL_0092	phosphoribosylglycinamide formyltransferase 2	CAJ78533.1	1.209 up	0.27336	0.0754518
FTL_0057	conserved hypothetical membrane protein	CAJ78498.1	1.208 up	0.272264	0.0502017
FTL_0277	mercuric reductase protein	CAJ78718.1	1.204 up	0.267983	0.0754518
FTL_1841	Aspartyl/glutamyl-tRNA(Asn/Gln) amidotransferase subunit B	CAJ80280.1	1.199 up	0.261917	0.0939448
FTL_1554	Succinyl-CoA synthetase alpha subunit	CAJ79993.1	1.197 up	0.258889	0.0762078
FTL_1912	30S ribosomal protein S1	CAJ80351.1	1.196 up	0.258325	0.072422
FTL_0210	Valyl-tRNA synthetase	CAJ78651.1	1.195 up	0.256437	0.0582599
FTL_1956	Aminopeptidase N	CAJ80395.1	1.19 up	0.251166	0.0810016
FTL_0361	LemA-like protein	CAJ78801.1	1.187 up	0.247141	0.0994466
FTL_1793	hypothetical protein	CAJ80232.1	1.186 up	0.245998	0.07252
FTL_1198	Phenylalanyl-tRNA synthetase beta subunit	CAJ79637.1	1.181 up	0.240164	0.0759938
FTL_0466	Soluble lytic murein transglycosylase	CAJ78906.1	1.17 up	0.226558	0.0995591
FTL_0578	ornithine cyclodeaminase	CAJ79018.1	1.192 down	-0.252925	0.0879784
FTL_1391	guanylate kinase	CAJ79830.1	1.194 down	-0.255912	0.084141
FTL_0552	Two-component response regulator	CAJ78992.1	1.195 down	-0.257581	0.084141
FTL_0751	conserved hypothetical lipoprotein	CAJ79190.1	1.198 down	-0.261104	0.0960029
FTL_0601	sugar transamine/perosamine synthetase	CAJ79041.1	1.201 down	-0.264676	0.0699937
FTL_1487	uridine phosphorylase	CAJ79926.1	1.202 down	-0.26561	0.075281
FTL_0796	hypothetical protein	CAJ79235.1	1.204 down	-0.267783	0.0985022
FTL_1137	3-oxoacyl-[acyl-carrier-protein] synthase II	CAJ79576.1	1.208 down	-0.272917	0.0888841
FTL_0736	Ribose 5-phospate isomerase A	CAJ79175.1	1.208 down	-0.273027	0.0434423
FTL_1306	hypothetical protein	CAJ79745.1	1.209 down	-0.273658	0.0677865
FTL_1411	conserved hypothetical UPF0133 protein ybaB	CAJ79850.1	1.21 down	-0.275027	0.0888841
FTL_0645	hypothetical lipoprotein	CAJ79085.1	1.213 down	-0.278475	0.0934332
FTL_0999	phosphonoacetate hydrolase	CAJ79438.1	1.213 down	-0.27858	0.0992778
FTL_1450	major facilitator superfamily (MFS) transport protein;	CAJ79889.1	1.219 down	-0.285259	0.0310472
FTL_1412	Recombination protein recR	CAJ79851.1	1.219 down	-0.28529	0.0817421
FTL_0600	asparagine synthase	CAJ79040.1	1.222 down	-0.289121	0.0485172
FTL_0750	conserved hypothetical protein pseudogene	NA	1.223 down	-0.290081	0.0421366
FTL_0989	ubiquinone biosynthesis protein	CAJ79428.1	1.223 down	-0.290307	0.0933078
FTL_0187	cyclohexadienyl dehydratase precursor psueodogene	CAJ78628.1	1.224 down	-0.291098	0.084141
FTL_1354	conserved hypothetical membrane protein	CAJ79793.1	1.229 down	-0.297411	0.0677865
FTL_0038	HlyD family secretion protein	CAJ78479.1	1.229 down	-0.297705	0.0343487
FTL_1866	Protein-L-isoaspartate O-methyltransferase	CAJ80305.1	1.23 down	-0.299066	0.0699692
FTL_0161	conserved hypothetical protein pseudogene	NA	1.231 down	-0.299753	0.0502017
FTL_1623	conserved hypothetical membrane protein	CAJ80062.1	1.231 down	-0.30002	0.0819789
FTL_1054	putative alpha-xylosidase	CAJ79493.1	1.232 down	-0.300564	0.07382
FTL_1528	major facilitator superfamily (MFS) transport protein	CAJ79967.1	1.233 down	-0.301814	0.0502017
FTL_0617	conserved hypothetical protein	CAJ79057.1	1.234 down	-0.302837	0.0412661
FTL_0840	hypothetical protein	CAJ79279.1	1.235 down	-0.304535	0.0694995
FTL_1342	conserved hypothetical membrane protein	CAJ79781.1	1.235 down	-0.304975	0.0689541
FTL_1538	30S ribosomal protein S15	CAJ79977.1	1.235 down	-0.305086	0.0562386
FTL_1590	hypothetical membrane protein	CAJ80029.1	1.236 down	-0.306068	0.0396016
FTL_1624	major facilitator superfamily (MFS) transport protein	CAJ80063.1	1.236 down	-0.306132	0.0393315
FTL_1868	multidrug resistance protein membrane located	CAJ80307.1	1.237 down	-0.306502	0.0434423
FTL_0039	hypothetical membrane protein	CAJ78480.1	1.238 down	-0.307434	0.0220975
